# Supplementary material for: Design, Synthesis and Antimicrobial Properties of New Tetracyclic Quinobenzothiazine Derivatives
Source: Int J Mol Sci. 2022 Dec 1;23(23):15078. doi: 10.3390/ijms232315078 (PMC9736374; doi:10.3390/ijms232315078)
Supplement: Supplementary file 1 [file ijms-23-15078-s001.zip]

Archive with 1 entries (1 files):
- ijms-2045785-supplementary.pdf
